# Supplementary material for: Evaluating the quality of the 1000 genomes project data
Source: BMC Genomics. 2019 Aug 16;20:620. doi: 10.1186/s12864-019-5957-x (PMC6696682; doi:10.1186/s12864-019-5957-x)
Supplement: Supplementary file 2 — Statistics for the experimental sequencing. (XLSX 21 kb) [file 12864_2019_5957_MOESM2_ESM.xlsx]

## Sheet: Sheet1
Samples sequenced at UCSF
sample	population	super-population	gems detected	mean dna per gem	bc on whitelist	bc mean qscore	n50 linked reads per molecule	corrected loaded mass ng	snps phased	genes phased lt 100kb	longest phase block	n50 phase block	molecule length mean	molecule length stddev	number reads	median insert size	mean depth	zero coverage	mapped reads	pcr duplication	r1 q20 bases fract	r1 q30 bases fract	r2 q20 bases fract	r2 q30 bases fract	si q20 bases fract	si q30 bases fract	bc q20 bases fract	bc q30 bases fract	large sv calls	short deletion calls
GM19440	LWK	AFR	1417569	737784	0.937344	38.1912	74	1.73555	0.993452	0.991814	58056160	15354530	86795.5	67385.1	1617127784	374	67.4017	0.00833301	0.943367	0.0534536	0.914982	0.835405	0.897262	0.813629	0.957862	0.926999	0.990618	0.973117	22	4466
GM19789	MXL	AMR	1453533	661323	0.936916	38.0186	90	1.55568	0.985361	0.987451	46963639	10085109	99866.1	85993	1537798724	370	63.9381	0.00155854	0.943117	0.0526306	0.91787	0.838369	0.899176	0.814901	0.945933	0.908292	0.989068	0.967314	28	3733
GM20587	TSI	EUR	1165840	878512	0.934331	38.3852	61	2.06659	0.992347	0.984885	40201612	6142858	76209.8	75213.9	1446086394	410	60.269	0.0083271	0.943776	0.115327	0.909314	0.82575	0.886581	0.796944	0.953397	0.923324	0.992604	0.979815	24	4026
GM21125	GIH	SAS	1465082	732945	0.938447	38.0085	63	1.72416	0.992347	0.987576	35270428	6229468	83095.8	64024.1	1558049808	372	65.6452	0.00842994	0.950514	0.0495234	0.919817	0.840827	0.902624	0.819456	0.952251	0.916798	0.989046	0.967233	24	3909
HG00250	GBR	EUR	1270980	666125	0.927241	38.3795	72	1.56698	0.992213	0.986001	26232552	5504867	70871.2	76716.9	1431419602	411	57.5565	0.00861362	0.922428	0.0519178	0.896308	0.803786	0.864105	0.76466	0.955702	0.928883	0.992119	0.977315	19	3857
HG00851	CDX	EAS	1282589	775983	0.932629	38.3532	76	1.8254	0.992188	0.984719	49134040	6609787	81758.5	89372.4	1549754898	407	63.3896	0.00861795	0.931447	0.0547055	0.901207	0.810873	0.873042	0.776765	0.95487	0.926223	0.992228	0.976804	27	3823
HG01971	PEL	AMR	1293941	751192	0.939084	37.9973	73	1.76709	0.992	0.984523	48647914	6605400	82710.4	77218.3	1469025858	364	61.216	0.00862978	0.944701	0.0601435	0.905739	0.816162	0.886224	0.792202	0.937505	0.895773	0.988835	0.967044	25	3929
HG02623	GWD	AFR	1429022	763888	0.940456	37.5993	68	1.79695	0.986445	0.991723	63617974	16478215	99077.5	85335.3	1339166596	360	56.3807	0.00166004	0.948049	0.0609772	0.898021	0.798391	0.88072	0.777683	0.933977	0.885544	0.984751	0.954348	22	4449
HG03115	ESN	AFR	1239313	729842	0.930177	38.5371	79	1.71686	0.985534	0.989589	64153673	17490614	87168.4	87400.3	1349203494	392	55.4882	0.00170849	0.937989	0.0535317	0.908817	0.821961	0.879299	0.784881	0.966779	0.946337	0.993939	0.982556	17	4391
HG03838	STU	SAS	1160551	859787	0.939514	38.2433	73	2.02254	0.991568	0.987425	33585389	8595819	86752.2	88887.5	1515137622	374	63.6661	0.00840598	0.9508	0.141061	0.915401	0.836127	0.898149	0.814468	0.94779	0.9132	0.991338	0.976006	27	3894
NA19068	JPT	EAS	1736236	495055	0.939044	38.2591	40	1.16455	0.982901	0.977825	15860695	2624625	44254	55698.1	1542475704	367	65.4336	0.0015985	0.950114	0.151195	0.925906	0.852967	0.911364	0.83499	0.95452	0.923745	0.991089	0.975075	32	3857
GM18552	CHB	EAS	1597290	755808	0.93847	38.3074	75	1.77795	0.992059	0.987514	25429633	6824697	81693.3	84841.2	1667894570	380	70.8435	0.00853292	0.953774	0.0457088	0.923428	0.848984	0.908217	0.829755	0.964301	0.937826	0.992019	0.977707	24	3809
HG00353	FIN	EUR	1096366	787607	0.933956	38.2319	83	1.85275	0.992073	0.987043	33054521	6073290	79966.3	69585.7	1491223032	378	62.1123	0.00819061	0.94385	0.142779	0.910276	0.828004	0.89089	0.803751	0.946762	0.911042	0.991103	0.975463	23	3763
Samples sequenced at Genentech
NA18570	CHB	EAS	1405195	580010	0.920876	37.8039	41	1.3644	0.989931	0.906911	2851071	415532	20724	49713.9	2358393616	342	85.0673	0.00797798	0.864215	0.0738085	0.812674	0.656579	0.749924	0.586082	0.941059	0.905334	0.982761	0.956971	28	4139
NA18571	CHB	EAS	1362892	505215	0.924808	37.9258	47	1.18845	0.98985	0.92073	3576133	460642	19904.9	48314.4	2316380750	360	79.9913	0.0082831	0.838732	0.086467	0.801862	0.643242	0.737844	0.571478	0.941757	0.906581	0.985807	0.96136	34	4200
HG02064	KHV	EAS	1554279	701887	0.908014	37.8925	12	1.6511	0.977127	0.901202	2714694	465875	19626.7	31781.4	1063443418	386	40.7597	0.00169214	0.891712	0.0360668	0.84792	0.707408	0.818963	0.675519	0.930345	0.890218	0.987388	0.961263	26	4972
HG02067	KHV	EAS	1604077	803304	0.917726	38.1225	44	1.88967	0.98354	0.974267	9499894	1561355	40286.1	42158.1	2337590002	414	93.1795	0.00134446	0.913823	0.0739812	0.884826	0.775925	0.85618	0.741089	0.952387	0.924526	0.989732	0.970338	35	3768
HG01802	CDX	EAS	1597714	837628	0.917891	38.1352	36	1.97041	0.992351	0.96709	6840466	1314246	33800.9	38894	2368170612	394	94.9919	0.00821374	0.917444	0.0725229	0.889971	0.784556	0.86335	0.751985	0.949179	0.919385	0.989587	0.970773	19	3891
HG01804	CDX	EAS	1595882	834878	0.90506	37.9531	35	1.96395	0.991589	0.969471	7047882	1404852	32219.8	40730.1	2228467594	388	88.3621	0.00808906	0.912642	0.0657836	0.868357	0.74818	0.837284	0.711793	0.940483	0.909631	0.984222	0.963414	24	4179
HG03968	ITU	SAS	1633202	766387	0.915705	37.9743	18	1.80283	0.99044	0.917574	3066288	475885	16861.1	35043.4	2148283034	377	81.4899	0.00777647	0.887094	0.0557423	0.845538	0.715358	0.803846	0.667872	0.941543	0.910637	0.986107	0.964727	25	4538
HG03679	STU	SAS	1566301	413583	0.928972	37.8535	43	0.972902	0.984858	0.941945	4329458	634019	20015	42591.2	2129535254	373	85.0192	0.00120327	0.921919	0.12137	0.844151	0.696556	0.816017	0.665461	0.943263	0.906434	0.987106	0.95937	30	3623
HG03752	STU	SAS	1590083	547418	0.924419	37.9092	32	1.28773	0.991505	0.928458	6231334	520324	20864.5	46240.7	2184887788	371	85.7796	0.00794245	0.918393	0.0777165	0.839053	0.69216	0.809339	0.659214	0.940491	0.901801	0.987657	0.961424	23	3922
HG04153	BEB	SAS	1565276	636980	0.9294	37.936	26	1.49841	0.991445	0.922634	3632879	488125	18024.1	42512.6	2147845054	370	85.6965	0.00830798	0.931135	0.0788542	0.86135	0.735757	0.833497	0.702861	0.946121	0.909295	0.988009	0.964424	28	4106
HG04155	BEB	SAS	1567698	585304	0.929744	37.9463	26	1.37685	0.983083	0.905607	2543310	394018	15299.9	44487.2	2141707002	327	85.0084	0.00141847	0.935259	0.0691502	0.847598	0.707061	0.82758	0.685203	0.935866	0.890269	0.988332	0.964744	29	3872
NA20900	GIH	SAS	1570184	563568	0.921782	38.0626	50	1.32572	0.993278	0.96658	8735629	1147121	29330.5	42259.1	2283724728	390	93.1714	0.00832646	0.930274	0.0912511	0.89743	0.799066	0.873033	0.768502	0.949	0.918645	0.988861	0.968431	24	3735
NA20902	GIH	SAS	1607097	569554	0.913979	37.9897	33	1.33981	0.992282	0.934472	3308239	572137	18436.8	40952	2280888578	373	91.8664	0.00846792	0.923622	0.0799704	0.898534	0.800512	0.874917	0.770738	0.943123	0.908461	0.988421	0.966362	36	3803
HG03491	PJL	SAS	1605078	561519	0.922057	38.1742	31	1.3209	0.991663	0.921325	3364559	447533	16750.5	45520.8	2333213584	364	90.084	0.00803343	0.913747	0.0690299	0.824873	0.672336	0.79167	0.636919	0.94913	0.916583	0.990726	0.969906	28	3869
HG03619	PJL	SAS	1431667	650131	0.927961	38.1343	35	1.52935	0.992383	0.947867	4723374	690531	23334.5	43259.7	2227268928	366	87.4557	0.00794737	0.920807	0.0810765	0.820235	0.662592	0.790437	0.631204	0.940394	0.903238	0.990291	0.968572	27	3773
